# Supplementary material for: Efficacy and Synergy of Small Molecule Inhibitors Targeting FLT3-ITD+ Acute Myeloid Leukemia
Source: Cancers (Basel). 2021 Dec 8;13(24):6181. doi: 10.3390/cancers13246181 (PMC8699584; doi:10.3390/cancers13246181)
Supplement: Supplementary file 1 [file cancers-13-06181-s001.zip]

Archive with 3 entries (3 files):
- cancers-1494412-Figures S1-S8.pdf
- cancers-1494412-Table S1_drug_screen.xlsx
- cancers-1494412-Table S2_SwissTargetPrediction.xlsx
